# Supplementary material for: Alterations in Blood and Hippocampal mRNA and miRNA Expression, Along with Fat Deposition in Female B6C3F1 Mice Continuously Exposed to Prenatal Low-Dose-Rate Radiation and Their Comparison with Male Mice
Source: Cells. 2025 Jan 23;14(3):173. doi: 10.3390/cells14030173 (PMC11816924; doi:10.3390/cells14030173)
Supplement: Supplementary file 1 [file cells-14-00173-s001.zip]

Archive with 1 entries (1 files):
- cells-3438732-supplementary.pdf
